# Supplementary material for: Semiconducting Tungsten Trioxide Thin Films for High-Performance SERS Biosensors
Source: Nanomaterials (Basel). 2025 Sep 10;15(18):1393. doi: 10.3390/nano15181393 (PMC12472386; doi:10.3390/nano15181393)
Supplement: Supplementary file 1 [file nanomaterials-15-01393-s001.zip]

Archive with 1 entries (1 files):
- nanomaterials-3855854-supplementary.pdf
